# Supplementary material for: Neuromarketing Highlights in How Asperger Syndrome Youth Perceive Advertising
Source: Front Psychol. 2020 Oct 7;11:2103. doi: 10.3389/fpsyg.2020.02103 (PMC7575727; doi:10.3389/fpsyg.2020.02103)
Supplement: Supplementary file 1 [file Data_Sheet_1.ZIP]

Archive with 20 entries (19 files):
- Supplementary Material Presentation/
- Supplementary Material Presentation/Figure 1-A-Ikea.tif
- Supplementary Material Presentation/Figure 1-B-Ikea.tif
- Supplementary Material Presentation/Figure 2-A-McDonald's.tif
- Supplementary Material Presentation/Figure 2-B-McDonald's.tif
- Supplementary Material Presentation/Figure 3-A-Vileda.tif
- Supplementary Material Presentation/Figure 3-B-Vileda.tif
- Supplementary Material Presentation/Figure 4-A-Dyson.jpg
- Supplementary Material Presentation/Figure 4-B-Dyson.jpg
- Supplementary Material Presentation/Figure 5-A-Dyson.tif
- Supplementary Material Presentation/Figure 5-B-Dyson.tif
- Supplementary Material Presentation/Figure 6-A-Pizzas.jpg
- Supplementary Material Presentation/Figure 6-B-Pizzas.jpg
- Supplementary Material Presentation/Figure 7-A-Pizzas.tif
- Supplementary Material Presentation/Figure 7-B-Pizzas.tif
- Supplementary Material Presentation/Figure 8-A-ONCE.jpg
- Supplementary Material Presentation/Figure 8-B-ONCE.jpg
- Supplementary Material Presentation/Figure 9-A-ONCE.tif
- Supplementary Material Presentation/Figure 9-B-ONCE.tif
- Supplementary Material Presentation/_Table 1.docx
